# Supplementary material for: What Influences the Sustainable Food Consumption Behaviours of University Students? A Systematic Review
Source: Int J Public Health. 2021 Sep 7;66:1604149. doi: 10.3389/ijph.2021.1604149 (PMC8454891; doi:10.3389/ijph.2021.1604149)
Supplement: Supplementary file 1 [file DataSheet1.zip]

Archive with 2 entries (2 files):
- Supplement_Aguirre-2021_SFC-review_18082021.pdf
- __MACOSX/._Supplement_Aguirre-2021_SFC-review_18082021.pdf
